# Supplementary material for: Assessing the Bacterial Community Composition of Bivalve Mollusks Collected in Aquaculture Farms and Respective Susceptibility to Antibiotics
Source: Antibiotics (Basel). 2021 Sep 20;10(9):1135. doi: 10.3390/antibiotics10091135 (PMC8468174; doi:10.3390/antibiotics10091135)
Supplement: Supplementary file 1 [file antibiotics-10-01135-s001.zip]

Archive with 1 entries (1 files):
- antibiotics-1341484-supplementary.pdf
